# Supplementary material for: Importance of Genetic–Fitness Correlations for the Conservation of Amphibians
Source: Animals (Basel). 2023 Nov 18;13(22):3564. doi: 10.3390/ani13223564 (PMC10668650; doi:10.3390/ani13223564)
Supplement: Supplementary file 1 [file animals-13-03564-s001.zip]

Archive with 1 entries (1 files):
- animals-2681210-supplementary.pdf
